# Supplementary material for: Bio-hybrid inorganic microparticles derived from CO2 for highly efficient and selective removal of antibiotics
Source: J Biol Eng. 2018 Sep 6;12:16. doi: 10.1186/s13036-018-0113-8 (PMC6127930; doi:10.1186/s13036-018-0113-8)
Supplement: Supplementary file 2 — Table S1. Physical properties of mag-SiCC. (XLSX 10 kb) [file 13036_2018_113_MOESM2_ESM.xlsx]

## Sheet: Sheet1
	SBET (m2g-1)	V (cm2g-1)	dad(average) (nm)	ddc(average) (nm)
mag-SiCC	37.001	0.164	19.356	16.513
SBET is the BET surface area, V is the total pore volume; pore size, dad and ddc were calculated using the BJH method.
